# Supplementary material for: Mix Frame Visual Servo Control Framework for Autonomous Assistive Robotic Arms
Source: Sensors (Basel). 2022 Jan 14;22(2):642. doi: 10.3390/s22020642 (PMC8778787; doi:10.3390/s22020642)
Supplement: Supplementary file 1 [file sensors-22-00642-s001.zip]

Archive with 9 entries (8 files):
- submitted-video-results/
- submitted-video-results/1.1-exp-ibvs-end-eff-vel.mp4
- submitted-video-results/exp-1.2-ibvs-mix frame-vel.mp4
- submitted-video-results/exp-2-ibvs-joint-control.mp4
- submitted-video-results/Exp-2-ibvs-mixed frame-arm-streched-good control.mp4
- submitted-video-results/exp-2-ibvs-mixed frame-curved traj.mp4
- submitted-video-results/exp-2-ibvs-mixed frame-fast-stable-curved traj.mp4
- submitted-video-results/exp-3-mix frame ibvs-base-collide.mp4
- submitted-video-results/exp-4-ibvs-mix frame jacobian-joint-velocity.mp4
